# Supplementary material for: TRENTOOL: A Matlab open source toolbox to analyse information flow in time series data with transfer entropy
Source: BMC Neurosci. 2011 Nov 18;12:119. doi: 10.1186/1471-2202-12-119 (PMC3287134; doi:10.1186/1471-2202-12-119)
Supplement: Additional file 1 — This article comes with a zip archive of the most recent version of TRENTOOL at publishing of this article. It is strongly recommended to check http://www.trentool.de for newer releases and updated documentation. [file 1471-2202-12-119-S1.ZIP]

Archive with 36 entries (34 files):
- TRENTOOL1.0.2_unstable/
- TRENTOOL1.0.2_unstable/TEprepare_ML.m~
- TRENTOOL1.0.2_unstable/TEplot2D.m
- TRENTOOL1.0.2_unstable/private/
- TRENTOOL1.0.2_unstable/private/TEarch.m
- TRENTOOL1.0.2_unstable/private/TEchannelselect.m
- TRENTOOL1.0.2_unstable/private/TECvalues.m~
- TRENTOOL1.0.2_unstable/private/TECvalues.m
- TRENTOOL1.0.2_unstable/private/TECvalues_old.m
- TRENTOOL1.0.2_unstable/private/TEtrialselect.m~
- TRENTOOL1.0.2_unstable/private/TEvalues.m
- TRENTOOL1.0.2_unstable/private/TEarrow.m
- TRENTOOL1.0.2_unstable/private/TEvalues.m~
- TRENTOOL1.0.2_unstable/private/transferentropy.m~
- TRENTOOL1.0.2_unstable/private/TEactdetect.m
- TRENTOOL1.0.2_unstable/private/TEragwitz.m
- TRENTOOL1.0.2_unstable/private/TEpreparegroup.m
- TRENTOOL1.0.2_unstable/private/TEwait.m
- TRENTOOL1.0.2_unstable/private/TEcmc.m
- TRENTOOL1.0.2_unstable/private/TEperm.m
- TRENTOOL1.0.2_unstable/private/TEtrialselect.m
- TRENTOOL1.0.2_unstable/private/TEautocorr.m
- TRENTOOL1.0.2_unstable/private/TEragwitz.m~
- TRENTOOL1.0.2_unstable/private/transferentropy.m
- TRENTOOL1.0.2_unstable/private/TEchannelselect.m~
- TRENTOOL1.0.2_unstable/pathdef.m
- TRENTOOL1.0.2_unstable/TEsurrogatestats.m
- TRENTOOL1.0.2_unstable/TEprepare_ML_110802.m
- TRENTOOL1.0.2_unstable/TEgroup_stats.m
- TRENTOOL1.0.2_unstable/TEprepare.m~
- TRENTOOL1.0.2_unstable/TEgroup_prepare.m
- TRENTOOL1.0.2_unstable/TEprepare_ML.m
- TRENTOOL1.0.2_unstable/GPLv3_license.txt
- TRENTOOL1.0.2_unstable/TEconditionstatssingle.m
- TRENTOOL1.0.2_unstable/TEprepare.m
- TRENTOOL1.0.2_unstable/TEgroup_calculate.m
