# Supplementary material for: TRENTOOL: A Matlab open source toolbox to analyse information flow in time series data with transfer entropy
Source: BMC Neurosci. 2011 Nov 18;12:119. doi: 10.1186/1471-2202-12-119 (PMC3287134; doi:10.1186/1471-2202-12-119)
Supplement: Additional file 1 — This article comes with a zip archive of the most recent version of TRENTOOL at publishing of this article. It is strongly recommended to check http://www.trentool.de for newer releases and updated documentation. [file 1471-2202-12-119-S1.ZIP › TRENTOOL1.0.2_unstable/private/TEarch.m]

function [dir_mex] = TEarch(cfg)

arch = computer('arch');
if strcmp(arch(1:3),'win')
    ps = '\';
    md = 'mexw';
else 
    ps = '/';
    md = 'mexa';
end
    
    
    
if strcmp(arch(end-1:end), '64')
    if strcmp(cfg.Path2TSTOOL(end), ps)
        dir_mex = strcat(cfg.Path2TSTOOL,'tstoolbox',ps,'mex',ps,md,'64');
    else
        dir_mex = strcat(cfg.Path2TSTOOL,ps,'tstoolbox',ps,'mex',ps,md,'64');
    end
else
% old code 
%     if strcmp(cfg.Path2TSTOOL(end), ps)
%         dir_mex = strcat(cfg.Path2TSTOOL,'tstoolbox',ps,'mex');
%     else
%         dir_mex = strcat(cfg.Path2TSTOOL,ps,'tstoolbox',ps,'mex');
%     end

% bugfix by Nicu pampu / Coneural 2011-08-23; inserted by MW
  if strcmp(cfg.Path2TSTOOL(end), ps)
        dir_mex = strcat(cfg.Path2TSTOOL,'tstoolbox',ps,'mex',ps,md,'32');
    else
        dir_mex = strcat(cfg.Path2TSTOOL,ps,'tstoolbox',ps,'mex',ps,md,'32');
    end
end
