# Supplementary material for: TRENTOOL: A Matlab open source toolbox to analyse information flow in time series data with transfer entropy
Source: BMC Neurosci. 2011 Nov 18;12:119. doi: 10.1186/1471-2202-12-119 (PMC3287134; doi:10.1186/1471-2202-12-119)
Supplement: Additional file 1 — This article comes with a zip archive of the most recent version of TRENTOOL at publishing of this article. It is strongly recommended to check http://www.trentool.de for newer releases and updated documentation. [file 1471-2202-12-119-S1.ZIP › TRENTOOL1.0.2_unstable/private/TEchannelselect.m]

function  [channelcombi,channelcombilabel]= TEchannelselect(cfg, data, channelselect)

% TEchannelselect calculates the indices of the used channels in
% in the channeldimension in the data based on the list of channels or 
% channelcombinations given in the
% cfg.
%
% This function is called by the functions transferentropystats or
% transferentropy.
%
% OUTPUT:   channelcombi      = nx2 matrix of indices of the channel
%                               combinations.
%           channelcombilabel = nx2 cell array of labels  of the channel
%                               combinations.
%
% This program is free software; you can redistribute it and/or modify
% it under the terms of the GNU General Public License as published by
% the Free Software Foundation;
%
% This program is distributed in the hope that it will be useful,
% but WITHOUT ANY WARRANTY;
%
% Version 1.0 by Michael Lindner, Raul Vicente, Michael Wibral
% Frankfurt 2009
%

%% Remember the working directory
working_directory = pwd;

% Select Channels
% -----------------------------------------------
fprintf('\nSelect channels');

%read channel labels from data
if size(data.label,1)==1
    data.label = data.label';
end

allchannels=data.label;


if channelselect == 1   % given channel list
    usedchannels=zeros(size(cfg.channel,1));
    channelcmp=cfg.channel;
    usedcounter = 0;
    for jj=1:size(allchannels,1)
        for kk=1:size(channelcmp,1)
            if strcmp(allchannels{jj},channelcmp{kk})
                usedchannels(kk)=jj;
                usedcounter = usedcounter + 1;
            end
        end
    end
    
%     channelcombi = nan((size(usedchannels,1)^2-size(usedchannels,1)),2);
%     channelcombilabel = nan((size(usedchannels,1)^2-size(usedchannels,1)),2);
    
    combicount = 1;
    for ii = 1:size(usedchannels,1)
        for jj = 1:size(usedchannels,1)
            if ii~=jj
                channelcombi(combicount,:)=[usedchannels(ii), usedchannels(jj)];
                channelcombilabel(combicount,:)=[data.label(usedchannels(ii)), data.label(usedchannels(jj))];
                combicount = combicount + 1;
            end
        end
    end
    fprintf('\n   Channelcombinations:\n');
    
    disp(channelcombilabel)
    
    if usedcounter ~= size(usedchannels,1)
        error('TRANSFER ENTROPY ERROR: mismatch between cfg.channel and data.label');
    end
elseif channelselect == 2   % given channel combinations
    usedchannels=zeros(size(cfg.sgncmb)); % this is wrong of badly named
    for cc = 1:2
        channelcmp=cfg.sgncmb(:,cc);
        usedcounter = 0;
        for jj=1:size(allchannels,1)
            for kk=1:size(channelcmp,1)
                if strcmp(allchannels{jj},channelcmp{kk})
                    usedchannels(kk,cc)=jj;
                    usedcounter = usedcounter + 1;
                end
            end
        end
        channelcombilabel = cfg.sgncmb;
        if usedcounter ~= size(usedchannels,1)
            error('TRANSFER ENTROPY ERROR: mismatch between cfg.sgncmb and data.label');
        end
    end
    channelcombi=usedchannels;
end

fprintf(' - ok');

%% Returning to the working directory
cd(working_directory)

end %% THis 'end' has no partner upstream superfluous? ...
