# Supplementary material for: TRENTOOL: A Matlab open source toolbox to analyse information flow in time series data with transfer entropy
Source: BMC Neurosci. 2011 Nov 18;12:119. doi: 10.1186/1471-2202-12-119 (PMC3287134; doi:10.1186/1471-2202-12-119)
Supplement: Additional file 1 — This article comes with a zip archive of the most recent version of TRENTOOL at publishing of this article. It is strongly recommended to check http://www.trentool.de for newer releases and updated documentation. [file 1471-2202-12-119-S1.ZIP › TRENTOOL1.0.2_unstable/private/TEactdetect.m]

function [ACT]= TEactdetect(data, maxlag, timeindices)

% TEactdetect estimates the auto-correlation time (ACT) over the
% lag range [-maxlags:maxlags] of the input data (trial x channel x time).
%
% This function is called by the function transferentropystats and
% transferentropy.
%
% OUTPUT: ACT matrix (trial x channel)
%
% This program is free software; you can redistribute it and/or modify
% it under the terms of the GNU General Public License as published by
% the Free Software Foundation;
%
% This program is distributed in the hope that it will be useful,
% but WITHOUT ANY WARRANTY;
%
% Version 1.0 by Michael Lindner, Raul Vicente, Michael Wibral
% Frankfurt 2009
%

%% Remember the working directory
working_directory = pwd;

fprintf('\nCalculate ACT ');
ACT=zeros(size(data,1),size(data,2));


thresh = exp(-1);

for channel = 1:size(data,2)
    TEwait(channel)
    for trial = 1:size(data,1)
        
        % correct data for mean
        data_cut = squeeze(data(trial,channel,timeindices(1):timeindices(2)));
        data_corr = data_cut-mean(data_cut);
        
        % calculate ACT
        c = TEautocorr(data_corr,maxlag);
        d = c(maxlag+1:end);
        auxlag = 0:maxlag;
        ACT(trial,channel) = min(auxlag(find(d<thresh))); % ACT in samples (!)
        if isnan(ACT(trial,channel)) == 1
            ACT(trial,channel) = 0; %undetectable ACT is set to zero -> ACT threshhold in function transferentropy 0<ACT<thresholc
        end
    end
end

fprintf(' - ok');

%% Returning to the working directory
cd(working_directory)


function [c]=TEautocorr(data,maxlag)
% calculating the autocorrelation of the data

% size of data
[M,N] = size(data);

% find nearest power
m = 2*M-1;
[F,E] = log2(abs(m));

% Check if m is an exact power of 2.
if ~isempty(F) && F == 0.5
    E = E-1;
end

% check infinity
checkinfinity = ~isfinite(F);
E(checkinfinity) = F(checkinfinity);


% Compute autocorrelation via FFT
fft_data = fft(data,2^E);
c = ifft(abs(fft_data).^2);


% Force real data
c = real(c);

% define lags for moving
lags = -maxlag:maxlag;
if maxlag >= M
	c = [zeros(maxlag-M+1,N^2);c(end-M+2:end,:);c(1:M,:);zeros(maxlag-M+1,N^2)];
else
	c = [c(end-maxlag+1:end,:);c(1:maxlag+1,:)];
end

% normalize data 
c = c./c(maxlag+1);
