# Supplementary material for: TRENTOOL: A Matlab open source toolbox to analyse information flow in time series data with transfer entropy
Source: BMC Neurosci. 2011 Nov 18;12:119. doi: 10.1186/1471-2202-12-119 (PMC3287134; doi:10.1186/1471-2202-12-119)
Supplement: Additional file 1 — This article comes with a zip archive of the most recent version of TRENTOOL at publishing of this article. It is strongly recommended to check http://www.trentool.de for newer releases and updated documentation. [file 1471-2202-12-119-S1.ZIP › TRENTOOL1.0.2_unstable/private/TEwait.m]

function TEwait(LoopNr)
%
% This function is a very fast and memory efficient job status feedback
% to visually indicate running processes (e.g. 'for' loops)
% It displays a turningbar in brackets at the command prompt. The turning 
% bar works only properly in loops with stepwidth=1.
%
% Input: 
%       LoopNr    = actual loop number
%
% Michael Lindner & Frederic Roux
% Frankfurt am Main, Germany
% 2009

% latest code revision 20/11/09

if LoopNr >= 2; fprintf('\b\b\b'); end
if     mod(LoopNr,4) == 0; rl = '-';
elseif mod(LoopNr,4) == 1; rl = '\';
elseif mod(LoopNr,4) == 2; rl = '|';
else   rl = '/';
end
fprintf('[%s]',rl)
return
