# Supplementary material for: TRENTOOL: A Matlab open source toolbox to analyse information flow in time series data with transfer entropy
Source: BMC Neurosci. 2011 Nov 18;12:119. doi: 10.1186/1471-2202-12-119 (PMC3287134; doi:10.1186/1471-2202-12-119)
Supplement: Additional file 1 — This article comes with a zip archive of the most recent version of TRENTOOL at publishing of this article. It is strongly recommended to check http://www.trentool.de for newer releases and updated documentation. [file 1471-2202-12-119-S1.ZIP › TRENTOOL1.0.2_unstable/private/TEtrialselect.m]

function [trials,nrtrials]=TEtrialselect(cfg,datamat,ACT,channelcombi)

% TEtrialselect calculates the indices in the trialdimension of the data
% based on the alternatives ('ACT','range','all') given in the cfg.
%
% This function is called by the functions transferentropystats or
% transferentropy.
%
%
% * OUTPUT PARAMETERS
%   trials   = matrix containing the indices of trials per channel used for
%              calcution of transfer entropy.
%   nrtrials = vector including the number of trials used per
%              channel.
%
% This program is free software; you can redistribute it and/or modify
% it under the terms of the GNU General Public License as published by
% the Free Software Foundation;
%
% This program is distributed in the hope that it will be useful,
% but WITHOUT ANY WARRANTY;
%
% Version 1.0 by Michael Lindner, Raul Vicente, Michael Wibral
% Frankfurt 2009
%

% note: channelcombi either refers to 
% a ROW vector of all used channels
% when called from Ragwitz or Cao criteria calculation
% a nx2 matrix of channel index combinations
% when called from TEprepare outside of ragwitz or Cao


%% Remember the working directory
working_directory = pwd;

% select trials per channel
% ---------------------------------------------------

% create zeros result matrics
nrtrials=zeros(size(channelcombi, 1),1);
trials=zeros(size(channelcombi, 1), size(datamat, 1)); % TODO: comment in HELP: the trials used maybe unique for each combination of channels

if strcmp(cfg.trialselect, 'ACT')
    % select trials by ACT criteria
    actthreshold = [0 cfg.actthrvalue];
    badchancmb=zeros(size(channelcombi, 1),1);
    
   
   if isfield(cfg, 'trialselecttype') % MW: this variable is internal to the code and not available to the users
                                      
       for ii = 1:size(channelcombi, 2) % here channelcombi is a 1xm vector of channel indices
            % select trials from all used channels reaching ACT criteria
            trialselect = find(ACT(:,channelcombi(ii))>actthreshold(1) & ACT(:,channelcombi(ii))<=actthreshold(2)); % why does channelcombi not have a second index here ??
            nrtrials(ii,1)=size(trialselect,1);
            if nrtrials(ii,1)<cfg.minnrtrials              %detect bad channel combinations
                badchancmb(ii)=1;
            end
            trials(ii,1:size(trialselect, 1))=trialselect;
        end
        
            
   else 
        for ii = 1:size(channelcombi, 1) % here channelcombi is a nx2 matrix of channel indices from all combinations
            % select trials from target channel reaching ACT criteria
            trialselect = find(ACT(:,channelcombi(ii,2))>actthreshold(1) & ACT(:,channelcombi(ii,2))<=actthreshold(2));
            nrtrials(ii,1)=size(trialselect,1);
            if nrtrials(ii,1)<cfg.minnrtrials              %detect bad channel combinations
                badchancmb(ii)=1;
            end
            trials(ii,1:size(trialselect, 1))=trialselect;
        end
        
   end
    
    

    
    % error message if bad channel exist
    if sum(badchancmb) > 0
         fprintf(['\nbad channel combinations: ',num2str(size(badchancmb,1)),'\n']);
%         for ii = 1 : size(badchancmb,1)
%             if badchancmb == 1
%                 fprintf(strcat(cell2mat(cfg.sgncmb(ii,:)),'\n'));
%             end
%         end
        error('TRANSFER ENTROPY ERROR: less than mininmum nr of trials reached ACT threshold criteria - to solve the problem change the ACT threshold (cfg.actthrvalue) or remove the bad channel combinations');
    end
    
elseif strcmp(cfg.trialselect, 'range')
    % select trials from range
    for ii = 1:size(channelcombi, 1)
        trials(ii,1:(cfg.trial_to+1-cfg.trial_from)) = cfg.trial_from:cfg.trial_to;
    end
    nrtrials(1:(cfg.trial_to+1-cfg.trial_from),1)=cfg.trial_to+1-cfg.trial_from;
elseif strcmp(cfg.trialselect, 'no')
    % use all trials
    for ii = 1:size(channelcombi, 1)
        trials(ii,:) = 1:size(datamat,1);
    end
    nrtrials(1:size(channelcombi, 1),1)=size(datamat,1);
end;

% cut empty end of matrix
trials(:,max(nrtrials)+1:end)=[];

%% Returning to the working directory
cd(working_directory)

end
