# Supplementary material for: TRENTOOL: A Matlab open source toolbox to analyse information flow in time series data with transfer entropy
Source: BMC Neurosci. 2011 Nov 18;12:119. doi: 10.1186/1471-2202-12-119 (PMC3287134; doi:10.1186/1471-2202-12-119)
Supplement: Additional file 1 — This article comes with a zip archive of the most recent version of TRENTOOL at publishing of this article. It is strongly recommended to check http://www.trentool.de for newer releases and updated documentation. [file 1471-2202-12-119-S1.ZIP › TRENTOOL1.0.2_unstable/pathdef.m]

function p = pathdef
%PATHDEF Search path defaults.
%   PATHDEF returns a string that can be used as input to MATLABPATH
%   in order to set the path.

  
%   Copyright 1984-2007 The MathWorks, Inc.
%   $Revision: 1.4.2.2 $ $Date: 2007/06/07 14:45:14 $


% DO NOT MODIFY THIS FILE.  IT IS AN AUTOGENERATED FILE.  
% EDITING MAY CAUSE THE FILE TO BECOME UNREADABLE TO 
% THE PATHTOOL AND THE INSTALLER.

p = [...
%%% BEGIN ENTRIES %%%
     '/data/projects/TransferEntropy/code/BazarControlled/transferentropy_MW:', ...
     '/data/projects/TransferEntropy/code/BazarControlled/TRENTOOL1.0.2_unstable:', ...
     '/data/common/FieldtripCurrent/fieldtrip-20111009/fieldtrip-20111009:', ...
     matlabroot,'/toolbox/matlab/general:', ...
     matlabroot,'/toolbox/matlab/ops:', ...
     matlabroot,'/toolbox/matlab/lang:', ...
     matlabroot,'/toolbox/matlab/elmat:', ...
     matlabroot,'/toolbox/matlab/randfun:', ...
     matlabroot,'/toolbox/matlab/elfun:', ...
     matlabroot,'/toolbox/matlab/specfun:', ...
     matlabroot,'/toolbox/matlab/matfun:', ...
     matlabroot,'/toolbox/matlab/datafun:', ...
     matlabroot,'/toolbox/matlab/polyfun:', ...
     matlabroot,'/toolbox/matlab/funfun:', ...
     matlabroot,'/toolbox/matlab/sparfun:', ...
     matlabroot,'/toolbox/matlab/scribe:', ...
     matlabroot,'/toolbox/matlab/graph2d:', ...
     matlabroot,'/toolbox/matlab/graph3d:', ...
     matlabroot,'/toolbox/matlab/specgraph:', ...
     matlabroot,'/toolbox/matlab/graphics:', ...
     matlabroot,'/toolbox/matlab/uitools:', ...
     matlabroot,'/toolbox/matlab/strfun:', ...
     matlabroot,'/toolbox/matlab/imagesci:', ...
     matlabroot,'/toolbox/matlab/iofun:', ...
     matlabroot,'/toolbox/matlab/audiovideo:', ...
     matlabroot,'/toolbox/matlab/timefun:', ...
     matlabroot,'/toolbox/matlab/datatypes:', ...
     matlabroot,'/toolbox/matlab/verctrl:', ...
     matlabroot,'/toolbox/matlab/codetools:', ...
     matlabroot,'/toolbox/matlab/helptools:', ...
     matlabroot,'/toolbox/matlab/demos:', ...
     matlabroot,'/toolbox/matlab/timeseries:', ...
     matlabroot,'/toolbox/matlab/hds:', ...
     matlabroot,'/toolbox/matlab/guide:', ...
     matlabroot,'/toolbox/matlab/plottools:', ...
     matlabroot,'/toolbox/local:', ...
     matlabroot,'/toolbox/shared/controllib:', ...
     matlabroot,'/toolbox/shared/dastudio:', ...
     matlabroot,'/toolbox/matlab/datamanager:', ...
     matlabroot,'/toolbox/compiler:', ...
     matlabroot,'/toolbox/curvefit/curvefit:', ...
     matlabroot,'/toolbox/curvefit/cftoolgui:', ...
     matlabroot,'/toolbox/shared/optimlib:', ...
     matlabroot,'/toolbox/images/colorspaces:', ...
     matlabroot,'/toolbox/images/images:', ...
     matlabroot,'/toolbox/images/imdemos:', ...
     matlabroot,'/toolbox/images/imuitools:', ...
     matlabroot,'/toolbox/images/iptformats:', ...
     matlabroot,'/toolbox/images/iptutils:', ...
     matlabroot,'/toolbox/shared/imageslib:', ...
     matlabroot,'/toolbox/shared/spcuilib:', ...
     matlabroot,'/toolbox/signal/signal:', ...
     matlabroot,'/toolbox/signal/sigtools:', ...
     matlabroot,'/toolbox/signal/sptoolgui:', ...
     matlabroot,'/toolbox/signal/sigdemos:', ...
     matlabroot,'/toolbox/shared/siglib:', ...
     matlabroot,'/toolbox/stats:', ...
     matlabroot,'/toolbox/shared/statslib:', ...
%%% END ENTRIES %%%
     ...
];

p = [userpath,p];
