# Supplementary material for: TRENTOOL: A Matlab open source toolbox to analyse information flow in time series data with transfer entropy
Source: BMC Neurosci. 2011 Nov 18;12:119. doi: 10.1186/1471-2202-12-119 (PMC3287134; doi:10.1186/1471-2202-12-119)
Supplement: Additional file 1 — This article comes with a zip archive of the most recent version of TRENTOOL at publishing of this article. It is strongly recommended to check http://www.trentool.de for newer releases and updated documentation. [file 1471-2202-12-119-S1.ZIP › TRENTOOL1.0.2_unstable/TEgroup_calculate.m]

function TEgroup_calculate(filename)

% TEGROUP_CALCULATE: This function calculates the transfer entropy values
% for the 
%
% !!!!!!!!!!!!!!!!!!!!!!!!!!!!!!!!!!!!!!!!!!!!!!!!!!!!!!!!!!!!!!!!!!!!!!!!!
% !!!                   The function TEgroup_prepare                    !!!
% !!!               has to be run on all datasets first!                !!!
% !!!!!!!!!!!!!!!!!!!!!!!!!!!!!!!!!!!!!!!!!!!!!!!!!!!!!!!!!!!!!!!!!!!!!!!!!
%
% You can call this function directly as follows:
%         TEgroup_calculate(filename)
%
%
% * REFERENCE INFORMATION
%
%   - transfer entropy
%     - The concept of TE appears in Schreiber's article,
%       "Measuring Information Transfer", Phys. Rev. Lett. 85, 461 - 464
%       (2000).
%     - For the estimation of probability densities needed for the TE
%       computation, the function implements the Kraskov-Stoegbauer-
%       Grassberger estimator described in Kraskov et al. "Estimating
%       mutual information", Phys. Rev. E 69 (6) 066138, (2004).
%
%   - permutation test
%       - Maris & Oostenveld (2007). Nonparametric statistical testing of
%         EEG- and MEG-data. J. of Neuroscience Methods, 164, 177-190.
%
%
% * DEPENDENCIES
%     - Package TSTOOL is used at nearest neighbors searches
%       required for the KSG estimator. (Gnu Public License)
%       http://www.dpi.physik.uni-goettingen.de/tstool/
%     - The following Matlab toolboxes:
%         - statistic toolbox
%     - The functions
%         - transferentropy
%         - TEcmc
%         - TEperm
%         - TEvalues
%         - TEwait
%
% 
%
% OUTPUT PARAMETERS
%
%
%  TEresult             = Output structure of the function tranferentropy
%          .TEmat       = resultmatrix including transfer entropy(TE)
%                         values (channelpairs x u x trial)
%          .MImat       = resultmatrix including mutual information (MI)
%                         values (channelpairs x u x trial)
%          .dimord      = 'channelpair_u_trial'; the dimensions of TEmat 
%                         and MImat
%          .cfg         = configuration file used to calculate TE
%          .trials      = trial numbers selected from raw dataset
%          .act         = ACT matrix (trial x (target) channel)
%          .sgncmb      = labels of channel combinations (source -> target)
%          .TEprepare   = results of the function TEprepare from the
%                         data
%   if instantaneous mixing is found in the data, then another field will 
%   be added:
%          .instantaneousmixing = matrix (channel x u) which indicates were
%          the instantaneous mixings were found (1) or not (0).%
%
%
%
%
% This program is free software; you can redistribute it and/or modify
% it under the terms of the GNU General Public License as published by
% the Free Software Foundation;
%
% This program is distributed in the hope that it will be useful,
% but WITHOUT ANY WARRANTY;
%
% Version 1.0 by Michael Lindner, Raul Vicente, Michael Wibral
% Frankfurt 2010
%


%% Remember the working directory
working_directory1 = pwd;


%% load data
% -------------------------------------------------------------------------
fprintf('\nLoad data');

varinfile = who('-file',filename);
load(filename)
x = strcat('data=',varinfile{1},';');
eval(x)    

fprintf(' - ok');


%% check data
% -------------------------------------------------------------------------
fprintf('\nCheck data');

if isfield(data, 'TEprepare') == 0
     error('TRANSFER ENTROPY ERROR: The functions TEprepare and TEgroup_prepare must be performed on all datasets first, see help!');
end

if isfield(data, 'TEgroupprepare') == 0
     error('TRANSFER ENTROPY ERROR: The function TEgroup_prepare must be performed on all datasets first, see help!');
end

fprintf(' - ok');


% get cfg from TEgroupprepare 
% -------------------------------------------------------------------------

cfg = data.TEgroupprepare.cfg;


%% read data
% -------------------------------------------------------------------------
fprintf('\nRead data');

datamat=zeros(size(data.trial,2),size(data.trial{1},1),size(data.trial{1},2));
for ii = 1:size(data.trial,2)
    datamat(ii,:,:)=data.trial{ii};
end


% read time values of the data
% use rounding for later use of the 'find' command
if iscell(data.time)
    alltime=cell2mat(data.time(1));
else
    alltime=data.time;
end

% find correct indices for the samples in alltime/cfg.toi
% to be used later
% look in the time dimension of the data
timeindices=zeros(1,2);
for ii = 1:size(cfg.toi,2)
    [col]=find(abs(alltime - cfg.toi(ii))==min(abs(alltime - cfg.toi(ii))));
    timeindices(ii)=col;
end

fprintf(' - ok');


%% get channels, ACT and trials from the cfg.TEprepare
% ------------------------------------------------------------------------

% get channels
channelcombi=data.TEprepare.channelcombi ;
cfg.permtest.channelcombi = channelcombi;
cfg.permtest.channelcombilabel = data.TEprepare.channelcombilabel ;

% get ACT matrix (trials x channels)
ACT=data.TEprepare.ACT;
cfg.permtest.ACT=ACT;

% get trials
trials=data.TEprepare.trials;
%maxnrtrials=data.TEgroupprepare.maxnrtrials;
nrtrials=data.TEprepare.nrtrials;
cfg.permtest.trials=trials;
cfg.permtest.nrtrials=nrtrials;


%% start calculating TE
% -------------------------------------------------------------------------

cfg.calctime = 'yes';

% for unshuffled data
% ----------------------
fprintf('\nStart calculating transfer entropy for unshuffled data');
cfg.shuffle = 'no';
[TEresult] = transferentropy(cfg,data);
TEresult.TEprepare = data.TEprepare;


cfg.calctime = 'no';
cfg.numpermutation = 190100;

% for shifted data
% ----------------------
% TEshift is created inside transferentropy.m as a reduced version of
% TEresult without certain fields. TEshift is never written to disk/file
% to avoid later confusion. Please save TEshift yourself if necessary.
if strcmp(cfg.shifttest, 'yes')
    fprintf('\nStart calculating transfer entropy for shifted data');
    cfg.shuffle = 'no';
    [TEshift] = transferentropy(cfg,data,'shifttest');
    
    % permutation test for shift test
    fprintf('\nStart permutation tests for shift test');
    
    cfg.permstatstype = 'indepsamplesT';
    cfg.tail = 1;
    
    if strcmp(cfg.shifttesttype, 'TE>TEshift')
        cfg.alpha = 0.05;
        cfg.correctm = 'FDR';
        TEpermshift = TEperm(cfg,TEresult,TEshift);
        cfg = rmfield(cfg, 'alpha');
        cfg = rmfield(cfg, 'correctm');
    elseif strcmp(cfg.shifttesttype, 'TEshift>TE')
        cfg.alpha = 0.05/length(data.TEgroupprepare.files);
        cfg.correctm = 'FDR';
        TEpermshift = TEperm(cfg,TEshift,TEresult);
        cfg = rmfield(cfg, 'alpha');
        cfg = rmfield(cfg, 'correctm');
    end
    
    % analyze shift test
    fprintf('\nanalyze shift test\n');
    if strcmp(cfg.shifttesttype, 'TE>TEshift')
        indexinstmix = find(TEpermshift.TEpermvalues(:,:,2)==0);
        if size(indexinstmix,1) == 0
            fprintf('No instantaneous mixing found!\n')
        else
            fprintf(strcat(num2str(size(indexinstmix,1)),' instantaneous mixings found!\nFor these cases TEvalues of all trials are set to NaN!\n'))
            mask=repmat((TEpermshift.TEpermvalues(:,:,2)-1)*-1, [1 1 size(TEresult.TEmat,3)]);
            TEresult.TEmat(mask==1) = NaN;
            TEresult.MImat(mask==1) = NaN;
            clear mask;
            TEresult.instantaneousmixing = (TEpermshift.TEpermvalues(:,:,2)-1)*-1;
        end
    elseif strcmp(cfg.shifttesttype, 'TEshift>TE')
        indexinstmix = find(TEpermshift.TEpermvalues(:,:,2)==1);
        if size(indexinstmix,1) == 0
            fprintf('No instantaneous mixing found!\n')
        else
            fprintf(strcat(num2str(size(indexinstmix,1)),' instantaneous mixings found!\nFor these cases TEvalues of all trials are set to NaN!\n'))
            mask=repmat(TEpermshift.TEpermvalues(:,:,2), [1 1 size(TEresult.TEmat,3)]);
            TEresult.TEmat(mask==1) = NaN;
            TEresult.MImat(mask==1) = NaN;
            clear mask;
            TEresult.instantaneousmixing = TEpermshift.TEpermvalues(:,:,2);
        end
    end
    
    clear TEpermshift
end

cfg = rmfield(cfg, 'calctime');
cfg = rmfield(cfg, 'numpermutation');
cfg = rmfield(cfg, 'permstatstype');
cfg = rmfield(cfg, 'tail');


TEresult.TEgroupprepare = data.TEgroupprepare;
TEresult.TEprepare = data.TEprepare;
TEresult.cfg = cfg;

% save data

savename = strcat(filename(1:end-25),'TE_output.mat');

save(savename, 'TEresult');

%% Returning to the working directory
cd(working_directory1)
